# Supplementary material for: Application of Poly-L-Lysine for Tailoring Graphene Oxide Mediated Contact Formation between Lithium Titanium Oxide LTO Surfaces for Batteries
Source: Polymers (Basel). 2022 May 25;14(11):2150. doi: 10.3390/polym14112150 (PMC9182866; doi:10.3390/polym14112150)
Supplement: Supplementary file 1 [file polymers-14-02150-s001.zip]

Archive with 1 entries (1 files):
- polymers-1701623-supplementary.pdf
